# Supplementary material for: Porcine Intestinal Mucosal Peptides Target Macrophage-Modulated Inflammation and Alleviate Intestinal Homeostasis in Dextrose Sodium Sulfate-Induced Colitis in Mice
Source: Foods. 2024 Jan 3;13(1):162. doi: 10.3390/foods13010162 (PMC10778919; doi:10.3390/foods13010162)
Supplement: Supplementary file 1 [file foods-13-00162-s001.zip]

Archive with 1 entries (1 files):
- foods-2785367-supplementary.pdf
